# Supplementary material for: Discovery of biological networks from diverse functional genomic data
Source: Genome Biol. 2005 Dec 19;6(13):R114. doi: 10.1186/gb-2005-6-13-r114 (PMC1414113; doi:10.1186/gb-2005-6-13-r114)
Supplement: Additional data file 1 — This file contains the structure and final learned conditional probability tables used for integrating multiple heterogeneous sources of functional genomic data. GeNIe, available at , is recommended for viewing the dsl file. [file gb-2005-6-13-r114-S1.dsl]

net Unnamed
{
 HEADER = 
  {
   ID = Unnamed;
   NAME = "Unnamed";
   COMMENT = "";
  };
 CREATION = 
  {
   CREATOR = "olgat";
   CREATED = "20:16:31 Wednesday, August 14, 2002";
   MODIFIED = "18:15:40 Wednesday, November 27, 2002";
  };
 NUMSAMPLES = 1000;
 SCREEN = 
  {
   POSITION = 
    {
     CENTER_X = 0;
     CENTER_Y = 0;
     WIDTH = 76;
     HEIGHT = 36;
    };
   COLOR = 16250597;
   SELCOLOR = 12303291;
   FONT = 1;
   FONTCOLOR = 0;
   BORDERTHICKNESS = 3;
   BORDERCOLOR = 12255232;
  };
 WINDOWPOSITION = 
  {
   CENTER_X = 0;
   CENTER_Y = 0;
   WIDTH = 0;
   HEIGHT = 0;
  };
 BKCOLOR = 16777215;
 USER_PROPERTIES = 
  {
  };
 DOCUMENTATION = 
  {
  };
 SHOWAS = 3;

 node FR
  {
   TYPE = CPT;
   HEADER = 
    {
     ID = FR;
     NAME = "FunctionalRelationship";
     COMMENT = "";
    };
   SCREEN = 
    {
     POSITION = 
      {
       CENTER_X = 345;
       CENTER_Y = 42;
       WIDTH = 141;
       HEIGHT = 48;
      };
     COLOR = 16250597;
     SELCOLOR = 12303291;
     FONT = 1;
     FONTCOLOR = 0;
     BORDERTHICKNESS = 1;
     BORDERCOLOR = 12255232;
    };
   USER_PROPERTIES = 
    {
    };
   DOCUMENTATION = 
    {
    };
   PARENTS = ();
   DEFINITION = 
    {
     NAMESTATES = (FRNo, FRYes);
     PROBABILITIES = (0.97000000, 0.03000000);
    };
   EXTRA_DEFINITION = 
    {
     DIAGNOSIS_TYPE = AUXILIARY;
     RANKED = FALSE;
     MANDATORY = FALSE;
     SETASDEFAULT = FALSE;
     SHOWAS = 4;
     FAULT_STATES = (0, 0);
     FAULT_NAMES = ("", "");
     FAULT_LABELS = ("", "");
     DEFAULT_STATE = 1;
     DOCUMENTATION = 
      {
      };
     DOCUMENTATION = 
      {
      };
     STATECOMMENTS = ("", "");
     STATEREPAIRINFO = ("", "");
     QUESTION = "";
    };
  };

 node CoReg
  {
   TYPE = CPT;
   HEADER = 
    {
     ID = CoReg;
     NAME = "Coregulation";
     COMMENT = "";
    };
   SCREEN = 
    {
     POSITION = 
      {
       CENTER_X = 117;
       CENTER_Y = 147;
       WIDTH = 94;
       HEIGHT = 43;
      };
     COLOR = 16250597;
     SELCOLOR = 12303291;
     FONT = 1;
     FONTCOLOR = 0;
     BORDERTHICKNESS = 1;
     BORDERCOLOR = 12255232;
    };
   USER_PROPERTIES = 
    {
    };
   DOCUMENTATION = 
    {
    };
   PARENTS = (FR);
   DEFINITION = 
    {
     NAMESTATES = (CoRegNo, CoRegYes);
     PROBABILITIES = (0.97422680, 0.02577320, 0.44444444, 0.55555556);
    };
   EXTRA_DEFINITION = 
    {
     DIAGNOSIS_TYPE = AUXILIARY;
     RANKED = FALSE;
     MANDATORY = FALSE;
     SETASDEFAULT = FALSE;
     SHOWAS = 4;
     FAULT_STATES = (0, 0);
     FAULT_NAMES = ("", "");
     FAULT_LABELS = ("", "");
     DEFAULT_STATE = 1;
     DOCUMENTATION = 
      {
      };
     DOCUMENTATION = 
      {
      };
     STATECOMMENTS = ("", "");
     STATEREPAIRINFO = ("", "");
     QUESTION = "";
    };
  };

 node PhysAss
  {
   TYPE = CPT;
   HEADER = 
    {
     ID = PhysAss;
     NAME = "Physical Association";
     COMMENT = "";
    };
   SCREEN = 
    {
     POSITION = 
      {
       CENTER_X = 542;
       CENTER_Y = 144;
       WIDTH = 116;
       HEIGHT = 36;
      };
     COLOR = 16250597;
     SELCOLOR = 12303291;
     FONT = 1;
     FONTCOLOR = 0;
     BORDERTHICKNESS = 1;
     BORDERCOLOR = 12255232;
    };
   USER_PROPERTIES = 
    {
    };
   DOCUMENTATION = 
    {
    };
   PARENTS = (FR);
   DEFINITION = 
    {
     NAMESTATES = (PhysAssNo, PhysAssYes);
     PROBABILITIES = (0.99971363, 0.00028637, 0.82407407, 0.17592593);
    };
   EXTRA_DEFINITION = 
    {
     DIAGNOSIS_TYPE = AUXILIARY;
     RANKED = FALSE;
     MANDATORY = FALSE;
     SETASDEFAULT = FALSE;
     SHOWAS = 4;
     FAULT_STATES = (0, 0);
     FAULT_NAMES = ("", "");
     FAULT_LABELS = ("", "");
     DEFAULT_STATE = 1;
     DOCUMENTATION = 
      {
      };
     DOCUMENTATION = 
      {
      };
     STATECOMMENTS = ("", "");
     STATEREPAIRINFO = ("", "");
     QUESTION = "";
    };
  };

 node AffPrec_HiThru
  {
   TYPE = CPT;
   HEADER = 
    {
     ID = AffPrec_HiThru;
     NAME = "Affinity precipitation High Throughput";
     COMMENT = "includes affinity precipitation, affinity \ 
     chromatography (with beads), and non-immunoglobulin precipitation \ 
     (e.g. HA tag, cloned into the gene)";
    };
   SCREEN = 
    {
     POSITION = 
      {
       CENTER_X = 373;
       CENTER_Y = 324;
       WIDTH = 125;
       HEIGHT = 50;
      };
     COLOR = 16250597;
     SELCOLOR = 12303291;
     FONT = 1;
     FONTCOLOR = 0;
     BORDERTHICKNESS = 1;
     BORDERCOLOR = 12255232;
    };
   USER_PROPERTIES = 
    {
    };
   DOCUMENTATION = 
    {
    };
   PARENTS = (PhysAss);
   DEFINITION = 
    {
     NAMESTATES = (AffPrec_HiThruNo, AffPrec_HiThruYes);
     PROBABILITIES = (0.99960000, 0.00040000, 0.98000000, 0.02000000);
    };
   EXTRA_DEFINITION = 
    {
     DIAGNOSIS_TYPE = AUXILIARY;
     RANKED = FALSE;
     MANDATORY = FALSE;
     SETASDEFAULT = FALSE;
     SHOWAS = 4;
     FAULT_STATES = (0, 0);
     FAULT_NAMES = ("", "");
     FAULT_LABELS = ("", "");
     DEFAULT_STATE = 1;
     DOCUMENTATION = 
      {
      };
     DOCUMENTATION = 
      {
      };
     STATECOMMENTS = ("", "");
     STATEREPAIRINFO = ("", "");
     QUESTION = "";
    };
  };

 node GenAss
  {
   TYPE = CPT;
   HEADER = 
    {
     ID = GenAss;
     NAME = "Genetic Association";
     COMMENT = "";
    };
   SCREEN = 
    {
     POSITION = 
      {
       CENTER_X = 892;
       CENTER_Y = 144;
       WIDTH = 112;
       HEIGHT = 36;
      };
     COLOR = 16250597;
     SELCOLOR = 12303291;
     FONT = 1;
     FONTCOLOR = 0;
     BORDERTHICKNESS = 1;
     BORDERCOLOR = 12255232;
    };
   USER_PROPERTIES = 
    {
    };
   DOCUMENTATION = 
    {
    };
   PARENTS = (FR);
   DEFINITION = 
    {
     NAMESTATES = (GenAssNo, GenAssYes);
     PROBABILITIES = (0.99971363, 0.00028637, 0.54629630, 0.45370370);
    };
   EXTRA_DEFINITION = 
    {
     DIAGNOSIS_TYPE = AUXILIARY;
     RANKED = FALSE;
     MANDATORY = FALSE;
     SETASDEFAULT = FALSE;
     SHOWAS = 4;
     FAULT_STATES = (0, 0);
     FAULT_NAMES = ("", "");
     FAULT_LABELS = ("", "");
     DEFAULT_STATE = 1;
     DOCUMENTATION = 
      {
      };
     DOCUMENTATION = 
      {
      };
     STATECOMMENTS = ("", "");
     STATEREPAIRINFO = ("", "");
     QUESTION = "";
    };
  };

 node SynL_Trad
  {
   TYPE = CPT;
   HEADER = 
    {
     ID = SynL_Trad;
     NAME = "Synthetic Lethality Traditional";
    };
   SCREEN = 
    {
     POSITION = 
      {
       CENTER_X = 952;
       CENTER_Y = 327;
       WIDTH = 115;
       HEIGHT = 50;
      };
     COLOR = 16250597;
     SELCOLOR = 12303291;
     FONT = 1;
     FONTCOLOR = 0;
     BORDERTHICKNESS = 1;
     BORDERCOLOR = 12255232;
    };
   USER_PROPERTIES = 
    {
    };
   DOCUMENTATION = 
    {
    };
   PARENTS = (GenAss);
   DEFINITION = 
    {
     NAMESTATES = (SynL_TradNo, SynL_TradYes);
     PROBABILITIES = (0.99997000, 0.00003000, 0.99600000, 0.00400000);
    };
   EXTRA_DEFINITION = 
    {
     DIAGNOSIS_TYPE = AUXILIARY;
     RANKED = FALSE;
     MANDATORY = FALSE;
     SETASDEFAULT = FALSE;
     SHOWAS = 4;
     FAULT_STATES = (0, 0);
     FAULT_NAMES = ("", "");
     FAULT_LABELS = ("", "");
     DEFAULT_STATE = 0;
     DOCUMENTATION = 
      {
      };
     DOCUMENTATION = 
      {
      };
     STATECOMMENTS = ("", "");
     STATEREPAIRINFO = ("", "");
     QUESTION = "";
    };
  };

 node TH_HiThru
  {
   TYPE = CPT;
   HEADER = 
    {
     ID = TH_HiThru;
     NAME = "Two Hybrid High Throughput";
     COMMENT = "";
    };
   SCREEN = 
    {
     POSITION = 
      {
       CENTER_X = 623;
       CENTER_Y = 323;
       WIDTH = 115;
       HEIGHT = 44;
      };
     COLOR = 16250597;
     SELCOLOR = 12303291;
     FONT = 1;
     FONTCOLOR = 0;
     BORDERTHICKNESS = 1;
     BORDERCOLOR = 12255232;
    };
   USER_PROPERTIES = 
    {
    };
   DOCUMENTATION = 
    {
    };
   PARENTS = (PhysAss);
   DEFINITION = 
    {
     NAMESTATES = (TH_HiThruNo, TH_HiThruYes);
     PROBABILITIES = (0.99960000, 0.00040000, 0.99400000, 0.00600000);
    };
   EXTRA_DEFINITION = 
    {
     DIAGNOSIS_TYPE = AUXILIARY;
     RANKED = FALSE;
     MANDATORY = FALSE;
     SETASDEFAULT = FALSE;
     SHOWAS = 4;
     FAULT_STATES = (0, 0);
     FAULT_NAMES = ("", "");
     FAULT_LABELS = ("", "");
     DEFAULT_STATE = 1;
     DOCUMENTATION = 
      {
      };
     DOCUMENTATION = 
      {
      };
     STATECOMMENTS = ("", "");
     STATEREPAIRINFO = ("", "");
     QUESTION = "";
    };
  };

 node SynL_HiThru
  {
   TYPE = CPT;
   HEADER = 
    {
     ID = SynL_HiThru;
     NAME = "Synthetic Lethality High Throughput";
     COMMENT = "";
    };
   SCREEN = 
    {
     POSITION = 
      {
       CENTER_X = 837;
       CENTER_Y = 325;
       WIDTH = 119;
       HEIGHT = 48;
      };
     COLOR = 16250597;
     SELCOLOR = 12303291;
     FONT = 1;
     FONTCOLOR = 0;
     BORDERTHICKNESS = 1;
     BORDERCOLOR = 12255232;
    };
   USER_PROPERTIES = 
    {
    };
   DOCUMENTATION = 
    {
    };
   PARENTS = (GenAss);
   DEFINITION = 
    {
     NAMESTATES = (SynL_HiThruNo, SynL_HiThruYes);
     PROBABILITIES = (0.99970000, 0.00030000, 0.97000000, 0.03000000);
    };
   EXTRA_DEFINITION = 
    {
     DIAGNOSIS_TYPE = AUXILIARY;
     RANKED = FALSE;
     MANDATORY = FALSE;
     SETASDEFAULT = FALSE;
     SHOWAS = 4;
     FAULT_STATES = (0, 0);
     FAULT_NAMES = ("", "");
     FAULT_LABELS = ("", "");
     DEFAULT_STATE = 1;
     DOCUMENTATION = 
      {
      };
     DOCUMENTATION = 
      {
      };
     STATECOMMENTS = ("", "");
     STATEREPAIRINFO = ("", "");
     QUESTION = "";
    };
  };

 node AffPrec_Trad
  {
   TYPE = CPT;
   HEADER = 
    {
     ID = AffPrec_Trad;
     NAME = "Affinity Precipitation Traditional";
     COMMENT = "includes affinity precipitation, affinity \ 
     chromatography (with beads), and non-immunoglobulin precipitation \ 
     (e.g. HA tag, cloned into the gene)";
    };
   SCREEN = 
    {
     POSITION = 
      {
       CENTER_X = 501;
       CENTER_Y = 324;
       WIDTH = 129;
       HEIGHT = 48;
      };
     COLOR = 16250597;
     SELCOLOR = 12303291;
     FONT = 1;
     FONTCOLOR = 0;
     BORDERTHICKNESS = 1;
     BORDERCOLOR = 12255232;
    };
   USER_PROPERTIES = 
    {
    };
   DOCUMENTATION = 
    {
    };
   PARENTS = (PhysAss);
   DEFINITION = 
    {
     NAMESTATES = (AffPrec_TradNo, AffPrec_TradYes);
     PROBABILITIES = (0.99998000, 0.00002000, 0.99500000, 0.00500000);
    };
   EXTRA_DEFINITION = 
    {
     DIAGNOSIS_TYPE = AUXILIARY;
     RANKED = FALSE;
     MANDATORY = FALSE;
     SETASDEFAULT = FALSE;
     SHOWAS = 4;
     FAULT_STATES = (0, 0);
     FAULT_NAMES = ("", "");
     FAULT_LABELS = ("", "");
     DEFAULT_STATE = 0;
     DOCUMENTATION = 
      {
      };
     DOCUMENTATION = 
      {
      };
     STATECOMMENTS = ("", "");
     STATEREPAIRINFO = ("", "");
     QUESTION = "";
    };
  };

 node PurComp
  {
   TYPE = CPT;
   HEADER = 
    {
     ID = PurComp;
     NAME = "Purified Complex";
     COMMENT = "";
    };
   SCREEN = 
    {
     POSITION = 
      {
       CENTER_X = 258;
       CENTER_Y = 323;
       WIDTH = 103;
       HEIGHT = 36;
      };
     COLOR = 16250597;
     SELCOLOR = 12303291;
     FONT = 1;
     FONTCOLOR = 0;
     BORDERTHICKNESS = 1;
     BORDERCOLOR = 12255232;
    };
   USER_PROPERTIES = 
    {
    };
   DOCUMENTATION = 
    {
    };
   PARENTS = (PhysAss);
   DEFINITION = 
    {
     NAMESTATES = (PurCompNo, PurCompYes);
     PROBABILITIES = (0.99999700, 0.00000300, 0.99960000, 0.00040000);
    };
   EXTRA_DEFINITION = 
    {
     DIAGNOSIS_TYPE = AUXILIARY;
     RANKED = FALSE;
     MANDATORY = FALSE;
     SETASDEFAULT = FALSE;
     SHOWAS = 4;
     FAULT_STATES = (0, 0);
     FAULT_NAMES = ("", "");
     FAULT_LABELS = ("", "");
     DEFAULT_STATE = 1;
     DOCUMENTATION = 
      {
      };
     DOCUMENTATION = 
      {
      };
     STATECOMMENTS = ("", "");
     STATEREPAIRINFO = ("", "");
     QUESTION = "";
    };
  };

 node TH_Trad
  {
   TYPE = CPT;
   HEADER = 
    {
     ID = TH_Trad;
     NAME = "Two Hybrid Traditional";
    };
   SCREEN = 
    {
     POSITION = 
      {
       CENTER_X = 730;
       CENTER_Y = 324;
       WIDTH = 95;
       HEIGHT = 45;
      };
     COLOR = 16250597;
     SELCOLOR = 12303291;
     FONT = 1;
     FONTCOLOR = 0;
     BORDERTHICKNESS = 1;
     BORDERCOLOR = 12255232;
    };
   USER_PROPERTIES = 
    {
    };
   DOCUMENTATION = 
    {
    };
   PARENTS = (PhysAss);
   DEFINITION = 
    {
     NAMESTATES = (TH_TradNo, TH_TradYes);
     PROBABILITIES = (0.99998000, 0.00002000, 0.99600000, 0.00400000);
    };
   EXTRA_DEFINITION = 
    {
     DIAGNOSIS_TYPE = AUXILIARY;
     RANKED = FALSE;
     MANDATORY = FALSE;
     SETASDEFAULT = FALSE;
     SHOWAS = 4;
     FAULT_STATES = (0, 0);
     FAULT_NAMES = ("", "");
     FAULT_LABELS = ("", "");
     DEFAULT_STATE = 0;
     DOCUMENTATION = 
      {
      };
     DOCUMENTATION = 
      {
      };
     STATECOMMENTS = ("", "");
     STATEREPAIRINFO = ("", "");
     QUESTION = "";
    };
  };

 node Other_HiThru
  {
   TYPE = CPT;
   HEADER = 
    {
     ID = Other_HiThru;
     NAME = "Other High Throughput";
    };
   SCREEN = 
    {
     POSITION = 
      {
       CENTER_X = 294;
       CENTER_Y = 556;
       WIDTH = 97;
       HEIGHT = 41;
      };
     COLOR = 16250597;
     SELCOLOR = 12303291;
     FONT = 1;
     FONTCOLOR = 0;
     BORDERTHICKNESS = 1;
     BORDERCOLOR = 12255232;
    };
   USER_PROPERTIES = 
    {
    };
   DOCUMENTATION = 
    {
    };
   PARENTS = (FR);
   DEFINITION = 
    {
     NAMESTATES = (Other_HiThruNo, Other_HiThruYes);
     PROBABILITIES = (0.99999000, 0.00001000, 0.99980000, 0.00020000);
    };
   EXTRA_DEFINITION = 
    {
     DIAGNOSIS_TYPE = AUXILIARY;
     RANKED = FALSE;
     MANDATORY = FALSE;
     SETASDEFAULT = FALSE;
     SHOWAS = 4;
     FAULT_STATES = (0, 0);
     FAULT_NAMES = ("", "");
     FAULT_LABELS = ("", "");
     DEFAULT_STATE = 0;
     DOCUMENTATION = 
      {
      };
     DOCUMENTATION = 
      {
      };
     STATECOMMENTS = ("", "");
     STATEREPAIRINFO = ("", "");
     QUESTION = "";
    };
  };

 node Other_Trad
  {
   TYPE = CPT;
   HEADER = 
    {
     ID = Other_Trad;
     NAME = "Other Traditional";
    };
   SCREEN = 
    {
     POSITION = 
      {
       CENTER_X = 390;
       CENTER_Y = 557;
       WIDTH = 90;
       HEIGHT = 39;
      };
     COLOR = 16250597;
     SELCOLOR = 12303291;
     FONT = 1;
     FONTCOLOR = 0;
     BORDERTHICKNESS = 1;
     BORDERCOLOR = 12255232;
    };
   USER_PROPERTIES = 
    {
    };
   DOCUMENTATION = 
    {
    };
   PARENTS = (FR);
   DEFINITION = 
    {
     NAMESTATES = (Other_TradNo, Other_TradYes);
     PROBABILITIES = (0.99999500, 0.00000500, 0.99980000, 0.00020000);
    };
   EXTRA_DEFINITION = 
    {
     DIAGNOSIS_TYPE = AUXILIARY;
     RANKED = FALSE;
     MANDATORY = FALSE;
     SETASDEFAULT = FALSE;
     SHOWAS = 4;
     FAULT_STATES = (0, 0);
     FAULT_NAMES = ("", "");
     FAULT_LABELS = ("", "");
     DEFAULT_STATE = 0;
     DOCUMENTATION = 
      {
      };
     DOCUMENTATION = 
      {
      };
     STATECOMMENTS = ("", "");
     STATEREPAIRINFO = ("", "");
     QUESTION = "";
    };
  };

 node MicroarrayCorrel
  {
   TYPE = CPT;
   HEADER = 
    {
     ID = MicroarrayCorrel;
     NAME = "Microarray Correlation";
     COMMENT = "P(E|FR=no)              P(E|FR=yes)             >= \ 
     thresh\r\n1.49416e-007\t5.29169e-006\t0.9\r\n1.49e-007\t8.0e-006\t0\ 
     .88\r\n1.49416e-007\t1.05834e-005\t0.86\r\n1.34474e-006\t6.61461e-0\ 
     05\t0.84\r\n8.06846e-006\t0.000193147\t0.82\r\n3.24232e-005\t0.0006\ 
     29711\t0.8\r\n9.75686e-005\t0.0016219\t0.78\r\n0.000196332\t0.00265\ 
     378\t0.76\r\n0.000331255\t0.00358247\t0.74\r\n0.000568378\t0.004476\ 
     77\t0.72\r\n0.000919356\t0.00531815\t0.7\r\n0.006138\t0.0193279\t0.\ 
     65\r\n0.0236516\t0.0393517\t0.6\r\n0.392876\t0.437501\t0.5\r\n0.542\ 
     196\t0.467238\t0.4\r\n0.0329839\t0.0180235\t0";
    };
   SCREEN = 
    {
     POSITION = 
      {
       CENTER_X = 58;
       CENTER_Y = 319;
       WIDTH = 111;
       HEIGHT = 56;
      };
     COLOR = 16250597;
     SELCOLOR = 12303291;
     FONT = 1;
     FONTCOLOR = 0;
     BORDERTHICKNESS = 1;
     BORDERCOLOR = 8388608;
    };
   USER_PROPERTIES = 
    {
    };
   DOCUMENTATION = 
    {
    };
   PARENTS = (CoReg);
   DEFINITION = 
    {
     NAMESTATES = (State1_of_16, State2_of_16, State3_of_16, State4_of_16
     , State5_of_16, State6_of_16, State7_of_16, State8_of_16, State9_of_16
     , State10_of_16, State11_of_16, State12_of_16, State13_of_16, State14_of_16
     , State15_of_16, State16_of_16);
     PROBABILITIES = (0.03298510, 0.54217900, 0.39289000, 0.02365240, 
     0.00613822, 0.00091939, 0.00056840, 0.00033127, 0.00019634, 
     0.00009760, 0.00003240, 0.00000807, 0.00000134, 0.00000015, 
     0.00000015, 0.00000015, 0.01802340, 0.46723400, 0.43749800, 
     0.03935140, 0.01932780, 0.00531811, 0.00447673, 0.00358244, 
     0.00265376, 0.00162189, 0.00062970, 0.00019300, 0.00006610, 
     0.00001060, 0.00000800, 0.00000529);
    };
   EXTRA_DEFINITION = 
    {
     DIAGNOSIS_TYPE = AUXILIARY;
     RANKED = FALSE;
     MANDATORY = FALSE;
     SETASDEFAULT = FALSE;
     SHOWAS = 4;
     FAULT_STATES = (0, 0, 0, 0, 0, 0, 0, 0, 0, 0, 0, 0, 0, 0, 0, 0);
     FAULT_NAMES = ("", "", "", "", "", "", "", "", "", "", "", "", "",
     "", "", "");
     FAULT_LABELS = ("", "", "", "", "", "", "", "", "", "", "", "",
     "", "", "", "");
     DEFAULT_STATE = 0;
     DOCUMENTATION = 
      {
      };
     DOCUMENTATION = 
      {
      };
     DOCUMENTATION = 
      {
      };
     DOCUMENTATION = 
      {
      };
     DOCUMENTATION = 
      {
      };
     DOCUMENTATION = 
      {
      };
     DOCUMENTATION = 
      {
      };
     DOCUMENTATION = 
      {
      };
     DOCUMENTATION = 
      {
      };
     DOCUMENTATION = 
      {
      };
     DOCUMENTATION = 
      {
      };
     DOCUMENTATION = 
      {
      };
     DOCUMENTATION = 
      {
      };
     DOCUMENTATION = 
      {
      };
     DOCUMENTATION = 
      {
      };
     DOCUMENTATION = 
      {
      };
     STATECOMMENTS = ("", "", "", "", "", "", "", "", "", "", "", "",
     "", "", "", "");
     STATEREPAIRINFO = ("", "", "", "", "", "", "", "", "", "", "", "",
     "", "", "", "");
     QUESTION = "";
    };
  };

 node TF
  {
   TYPE = CPT;
   HEADER = 
    {
     ID = TF;
     NAME = "Transcription Factor";
    };
   SCREEN = 
    {
     POSITION = 
      {
       CENTER_X = 159;
       CENTER_Y = 321;
       WIDTH = 86;
       HEIGHT = 52;
      };
     COLOR = 16250597;
     SELCOLOR = 12303291;
     FONT = 1;
     FONTCOLOR = 0;
     BORDERTHICKNESS = 1;
     BORDERCOLOR = 8388608;
    };
   USER_PROPERTIES = 
    {
    };
   DOCUMENTATION = 
    {
    };
   PARENTS = (CoReg);
   DEFINITION = 
    {
     NAMESTATES = (TFNo, TFYes);
     PROBABILITIES = (0.99990000, 0.00010000, 0.99940026, 0.00059974);
    };
   EXTRA_DEFINITION = 
    {
     DIAGNOSIS_TYPE = AUXILIARY;
     RANKED = FALSE;
     MANDATORY = FALSE;
     SETASDEFAULT = FALSE;
     SHOWAS = 4;
     FAULT_STATES = (0, 0);
     FAULT_NAMES = ("", "");
     FAULT_LABELS = ("", "");
     DEFAULT_STATE = 0;
     DOCUMENTATION = 
      {
      };
     DOCUMENTATION = 
      {
      };
     STATECOMMENTS = ("", "");
     STATEREPAIRINFO = ("", "");
     QUESTION = "";
    };
  };

 node LocPairs
  {
   TYPE = CPT;
   HEADER = 
    {
     ID = LocPairs;
     NAME = "Localization Pairs";
    };
   SCREEN = 
    {
     POSITION = 
      {
       CENTER_X = 196;
       CENTER_Y = 556;
       WIDTH = 95;
       HEIGHT = 41;
      };
     COLOR = 16250597;
     SELCOLOR = 12303291;
     FONT = 1;
     FONTCOLOR = 0;
     BORDERTHICKNESS = 1;
     BORDERCOLOR = 8388608;
    };
   USER_PROPERTIES = 
    {
    };
   DOCUMENTATION = 
    {
    };
   PARENTS = (FR);
   DEFINITION = 
    {
     NAMESTATES = (Null, FRPoor);
     PROBABILITIES = (0.78787879, 0.21212121, 0.87007643, 0.12992357);
    };
   EXTRA_DEFINITION = 
    {
     DIAGNOSIS_TYPE = AUXILIARY;
     RANKED = FALSE;
     MANDATORY = FALSE;
     SETASDEFAULT = FALSE;
     SHOWAS = 4;
     FAULT_STATES = (0, 0);
     FAULT_NAMES = ("", "");
     FAULT_LABELS = ("", "");
     DEFAULT_STATE = 1;
     DOCUMENTATION = 
      {
      };
     DOCUMENTATION = 
      {
      };
     STATECOMMENTS = ("", "");
     STATEREPAIRINFO = ("", "");
     QUESTION = "";
    };
  };

 node CurComplex
  {
   TYPE = CPT;
   HEADER = 
    {
     ID = CurComplex;
     NAME = "Curated Complex";
    };
   SCREEN = 
    {
     POSITION = 
      {
       CENTER_X = 102;
       CENTER_Y = 544;
       WIDTH = 95;
       HEIGHT = 41;
      };
     COLOR = 16250597;
     SELCOLOR = 12303291;
     FONT = 1;
     FONTCOLOR = 0;
     BORDERTHICKNESS = 1;
     BORDERCOLOR = 8388608;
    };
   USER_PROPERTIES = 
    {
    };
   DOCUMENTATION = 
    {
    };
   PARENTS = (FR);
   DEFINITION = 
    {
     NAMESTATES = (CurCom_No, CurCom_Yes);
     PROBABILITIES = (0.99989998, 0.00010002, 0.98000000, 0.02000000);
    };
   EXTRA_DEFINITION = 
    {
     DIAGNOSIS_TYPE = AUXILIARY;
     RANKED = FALSE;
     MANDATORY = FALSE;
     SETASDEFAULT = FALSE;
     SHOWAS = 4;
     FAULT_STATES = (0, 0);
     FAULT_NAMES = ("", "");
     FAULT_LABELS = ("", "");
     DEFAULT_STATE = 0;
     DOCUMENTATION = 
      {
      };
     DOCUMENTATION = 
      {
      };
     STATECOMMENTS = ("", "");
     STATEREPAIRINFO = ("", "");
     QUESTION = "";
    };
  };
 OBSERVATION_COST = 
  {

   node FR
    {
     PARENTS = ();
     COSTS = (0.00000000);
    };

   node CoReg
    {
     PARENTS = ();
     COSTS = (0.00000000);
    };

   node PhysAss
    {
     PARENTS = ();
     COSTS = (0.00000000);
    };

   node AffPrec_HiThru
    {
     PARENTS = ();
     COSTS = (0.00000000);
    };

   node GenAss
    {
     PARENTS = ();
     COSTS = (0.00000000);
    };

   node SynL_Trad
    {
     PARENTS = ();
     COSTS = (0.00000000);
    };

   node TH_HiThru
    {
     PARENTS = ();
     COSTS = (0.00000000);
    };

   node SynL_HiThru
    {
     PARENTS = ();
     COSTS = (0.00000000);
    };

   node AffPrec_Trad
    {
     PARENTS = ();
     COSTS = (0.00000000);
    };

   node PurComp
    {
     PARENTS = ();
     COSTS = (0.00000000);
    };

   node TH_Trad
    {
     PARENTS = ();
     COSTS = (0.00000000);
    };

   node Other_HiThru
    {
     PARENTS = ();
     COSTS = (0.00000000);
    };

   node Other_Trad
    {
     PARENTS = ();
     COSTS = (0.00000000);
    };

   node MicroarrayCorrel
    {
     PARENTS = ();
     COSTS = (0.00000000);
    };

   node TF
    {
     PARENTS = ();
     COSTS = (0.00000000);
    };

   node LocPairs
    {
     PARENTS = ();
     COSTS = (0.00000000);
    };

   node CurComplex
    {
     PARENTS = ();
     COSTS = (0.00000000);
    };
  };
};
