# Supplementary material for: Discovery of biological networks from diverse functional genomic data
Source: Genome Biol. 2005 Dec 19;6(13):R114. doi: 10.1186/gb-2005-6-13-r114 (PMC1414113; doi:10.1186/gb-2005-6-13-r114)
Supplement: Additional data file 2 — This file contains a list of pathways and protein complexes that were used to evaluate the performance of bioPIXIE. The source of the group and the number of proteins in each is also included. [file gb-2005-6-13-r114-S2.txt]

Pathway ID	Description	Source	Size
sce04110	�Cell cycle	KEGG	87
sce00193	ATP synthesis	KEGG	25
sce03022	Basal transcription factors	KEGG	23
goid6333	chromatin assembly or disassembly	GO biological process	27
sce03030	DNA polymerase	KEGG	21
sce04010	MAPK signaling pathway	KEGG	55
goid226	microtubule cytoskeleton organization and biogenesis	GO biological process	67
sce00190	Oxidative phosphorylation	KEGG	62
goid7114	Process: cell budding	GO biological process	76
goid746	Process: conjugation	GO biological process	99
goid910	Process: cytokinesis	GO biological process	99
goid42254	Process: ribosome biogenesis and assembly	GO biological process	220
sce03050	Proteasome	KEGG	32
sce00230	Purine metabolism	KEGG	88
sce00240	Pyrimidine metabolism	KEGG	69
sce03010	Ribosome	KEGG	144
sce03020	RNA polymerase	KEGG	28
sce04020	Second messenger signaling pathway	KEGG	19
sce04120	Ubiquitin mediated proteolysis	KEGG	29
Cyclin-CDK	Cyclin-CDK	MIPS	25
Cytoplasmic_translation	Cytoplasmic_translation	MIPS	38
Cytoskeleton	Cytoskeleton	MIPS	72
DNA_repair	DNA_repair	MIPS	33
Histone_acetyltransferase	Histone_acetyltransferase	MIPS	27
Intracellular_transport	Intracellular_transport	MIPS	95
Mitochondrial_ribosomes	Mitochondrial_ribosomes	MIPS	74
NPC	NPC	MIPS	23
RNA_processing	RNA_processing	MIPS	126
Replication	Replication	MIPS	55
SPB	SPB	MIPS	32
Transcriptosome	Transcriptosome	MIPS	194
