# Supplementary material for: Discovery of biological networks from diverse functional genomic data
Source: Genome Biol. 2005 Dec 19;6(13):R114. doi: 10.1186/gb-2005-6-13-r114 (PMC1414113; doi:10.1186/gb-2005-6-13-r114)
Supplement: Additional data file 3 — This file contains a comparison of the performance of bioPIXIE to existing methods for biological network recovery. The area under the precision-recall curve (AUC) is computed and plotted separately for each of the 31 evaluation pathways and complexes. [file gb-2005-6-13-r114-S3.xls]

## Sheet: auc_results
Pathway ID	sce03050	sce03020	Mitochondrial_ribosomes	sce03010	sce00193	NPC	sce04120	sce00190	Histone_acetyltransferase	DNA_repair	sce03022	sce00240	goid42254	sce00230	Intracellular_transport	sce04010	Transcriptosome	Replication	Cytoplasmic_translation	Cyclin-CDK	sce04020	sce03030	RNA_processing	sce04110	Cytoskeleton	goid7114	goid226	SPB	goid6333	goid910	goid746
Pathway description	Proteasome	RNA polymerase	Mitochondrial_ribosomes	Ribosome	ATP synthesis	NPC	Ubiquitin mediated proteolysis	Oxidative phosphorylation	Histone_acetyltransferase	DNA_repair	Basal transcription factors	Pyrimidine metabolism	Process: ribosome biogenesis and assembly	Purine metabolism	Intracellular_transport	MAPK signaling pathway	Transcriptosome	Replication	Cytoplasmic_translation	Cyclin-CDK	Second messenger signaling pathway	DNA polymerase	RNA_processing	Cell cycle	Cytoskeleton	Process: cell budding	microtubule cytoskeleton organization and biogenesis	SPB	chromatin assembly or disassembly	Process: cytokinesis	Process: conjugation
bioPIXIE	0.961723	0.94106	0.928837	0.856804	0.847842	0.726387	0.636567	0.528283	0.502288	0.497096	0.450087	0.383222	0.301768	0.295854	0.284273	0.267998	0.266363	0.257446	0.254348	0.249486	0.235949	0.222272	0.213109	0.21256	0.187507	0.148285	0.146359	0.092509	0.092085	0.083554	0.048197
SEEDY	0.785323	0.641259	0.615743	0.000442	0.198494	0.311545	0.172008	0.070692	0.295831	0.185762	0.343094	0.261143	0.270678	0.182055	0.192037	0.148785	0.163909	0.253445	0.366704	0.162429	0.193994	0.295571	0.119562	0.092995	0.07809	0.09773	0.089794	0.157694	0.054821	0.041538	0.042239
Complexpander	0.566837	0.720396	0.158862	0	0.137412	0.24831	0.075007	0.05589	0.254765	0.082436	0.305193	0.225314	0.218217	0.1763	0.095393	0.008237	0.105797	0.129152	0.224165	0.179662	0.201456	0.138025	0.077215	0.039846	0.030232	0.031502	0.048913	0.084708	0.013723	0.003924	0.005052
Binary recovery	0.15067	0.016484	0.421146	0.117813	0.062521	0.0327	0.085993	0.109208	0.065643	0.065557	0.06204	0.018809	0.067119	0.016121	0.093715	0.050261	0.076954	0.067082	0.014677	0.046869	0.018454	0.02067	0.046904	0.062042	0.050113	0.037871	0.043756	0.035431	0.021961	0.014515	0.016777
Counting-based recovery	0.599303	0.064355	0.292263	0.411364	0.241256	0.067568	0.036582	0.164037	0.029673	0.007065	0.03108	0.029921	0.253914	0.025191	0.01779	0.006509	0.006248	0.028889	0.076314	0.018472	0.003683	0.004612	0.015926	0.014546	0.009988	0.007607	0.00324	0.008564	0.133976	0.004788	0.005567
bioPIXIE std. dev.	0.026847	0.028142	0.026837	0.029433	0.094284	0.084707	0.062141	0.116271	0.088248	0.091227	0.087077	0.033225	0.107197	0.040605	0.097218	0.090672	0.082601	0.079151	0.162243	0.096288	0.110791	0.102303	0.064796	0.099177	0.052327	0.05798	0.042156	0.078207	0.054273	0.045123	0.033338
SEEDY std. dev.	0.086027	0.07339	0.045806	0.001297	0.060101	0.096258	0.070817	0.038823	0.072755	0.073795	0.105799	0.063123	0.074667	0.052231	0.065242	0.056296	0.05384	0.08146	0.09562	0.059706	0.086921	0.116719	0.043669	0.052835	0.047359	0.041741	0.042474	0.076647	0.027517	0.028048	0.030885
Complexpander std. dev.	0.17163	0.217627	0.05319	0	0.044774	0.082188	0.030593	0.020109	0.082617	0.033217	0.10415	0.069303	0.069706	0.056415	0.032014	0.005166	0.035039	0.042724	0.069712	0.057315	0.067257	0.047159	0.024	0.015389	0.011455	0.012395	0.017513	0.02994	0.004261	0.00188	0.002388
Binary recovery std. dev.	0.037008	0.0134	0.142237	0.027975	0.029535	0.023387	0.038574	0.044379	0.029887	0.025431	0.03426	0.011261	0.014573	0.009782	0.036483	0.030521	0.055302	0.032052	0.008784	0.026756	0.023336	0.01794	0.033748	0.031054	0.031833	0.019937	0.024509	0.020934	0.014808	0.010511	0.012974
Counting-based recovery std. dev.	0.086172	0.032922	0.111871	0.069792	0.084235	0.069	0.029001	0.065319	0.025883	0.006101	0.023605	0.014314	0.03116	0.014193	0.009265	0.008372	0.004826	0.019736	0.037299	0.031287	0.005987	0.003793	0.006616	0.011344	0.011866	0.009641	0.003257	0.013213	0.04972	0.004938	0.007219
Pathway ID	sce03050	sce03020	Mitochondrial_ribosomes	sce03010	sce00193	NPC	sce04120	sce00190	Histone_acetyltransferase	DNA_repair	sce03022	sce00240	goid42254	sce00230	Intracellular_transport	sce04010	Transcriptosome	Replication	Cytoplasmic_translation	Cyclin-CDK	sce04020	sce03030	RNA_processing	sce04110	Cytoskeleton	goid7114	goid226	SPB	goid6333	goid910	goid746
Pathway description	Proteasome	RNA polymerase	Mitochondrial_ribosomes	Ribosome	ATP synthesis	NPC	Ubiquitin mediated proteolysis	Oxidative phosphorylation	Histone_acetyltransferase	DNA_repair	Basal transcription factors	Pyrimidine metabolism	Process: ribosome biogenesis and assembly	Purine metabolism	Intracellular_transport	MAPK signaling pathway	Transcriptosome	Replication	Cytoplasmic_translation	Cyclin-CDK	Second messenger signaling pathway	DNA polymerase	RNA_processing	Cell cycle	Cytoskeleton	Process: cell budding	microtubule cytoskeleton organization and biogenesis	SPB	chromatin assembly or disassembly	Process: cytokinesis	Process: conjugation
bioPIXIE	0.961723	0.94106	0.928837	0.856804	0.847842	0.726387	0.636567	0.528283	0.502288	0.497096	0.450087	0.383222	0.301768	0.295854	0.284273	0.267998	0.266363	0.257446	0.254348	0.249486	0.235949	0.222272	0.213109	0.21256	0.187507	0.148285	0.146359	0.092509	0.092085	0.083554	0.048197
bioPIXIE Physical association	0.583823	0.703538	0.387619	0.000722	0.226411	0.298765	0.500096	0.042132	0.490923	0.155096	0.453373	0.192777	0.23857	0.123666	0.183642	0.280849	0.146306	0.165092	0.368383	0.277126	0.181377	0.12627	0.087028	0.128236	0.116245	0.166535	0.105204	0.228649	0.079	0.08831	0.060846
bioPIXIE Genetic association	0.011228	0.034216	0	0.000359	0.020924	0.255234	0.101371	0.007646	0.005738	0.029782	0.05653	0.003745	0	0.001486	0.052598	0.041835	0.009407	0.043729	0.064567	0.034298	0.037355	0.047625	0.005361	0.071602	0.124196	0.059772	0.114874	0.029743	0.00344	0.037297	0.004281
bioPIXIE microarray data	0.762126	0.046824	0.402091	0.758274	0.083492	0.004134	0.003425	0.298619	0.002386	0.003295	0.010873	0.018487	0.290783	0.022682	0.005827	0.000433	0.00352	0.011105	0.014093	0.005312	0.002774	0.005237	0.011657	0.008474	0.004803	0.003616	0.010497	0.01072	0.177076	0.001611	0.001425
bioPIXIE std. dev.	0.026847	0.028142	0.026837	0.029433	0.094284	0.084707	0.062141	0.116271	0.088248	0.091227	0.087077	0.033225	0.107197	0.040605	0.097218	0.090672	0.082601	0.079151	0.162243	0.096288	0.110791	0.102303	0.064796	0.099177	0.052327	0.05798	0.042156	0.078207	0.054273	0.045123	0.033338
PIXIE Physical association std. dev.	0.082693	0.068395	0.098042	0.001032	0.079753	0.094574	0.105388	0.033191	0.069892	0.072928	0.107451	0.076602	0.056661	0.059976	0.056765	0.064971	0.054581	0.064896	0.100898	0.082496	0.058687	0.073773	0.039387	0.062568	0.048471	0.046641	0.048727	0.086261	0.03858	0.03469	0.036029
PIXIE Genetic association std. dev.	0.017786	0.029504	0	0.000764	0.009794	0.08433	0.059031	0.005994	0.004406	0.011029	0.042284	0.006923	0	0.00439	0.028518	0.026172	0.011589	0.035999	0.038034	0.033245	0.030395	0.043936	0.011134	0.031422	0.021232	0.030003	0.02737	0.02118	0.002994	0.019278	0.002829
PIXIE microarray data std. dev.	0.06301	0.029959	0.102485	0.012522	0.060021	0.006619	0.005819	0.111626	0.00451	0.004578	0.016691	0.006302	0.030412	0.010848	0.004458	0.000843	0.002938	0.009477	0.006027	0.008447	0.003281	0.007073	0.004498	0.008579	0.006207	0.0041	0.014077	0.01786	0.080379	0.002494	0.001872
